# Supplementary material for: Genomic Characteristics and Phylogenetic Analyses of a Multiple Drug-Resistant Klebsiella pneumoniae Harboring Plasmid-Mediated MCR-1 Isolated from Tai’an City, China
Source: Pathogens. 2023 Jan 31;12(2):221. doi: 10.3390/pathogens12020221 (PMC9963795; doi:10.3390/pathogens12020221)
Supplement: Supplementary file 1 [file pathogens-12-00221-s001.zip]

Archive with 1 entries (1 files):
- pathogens-2017190-supplementary.pdf
